# Supplementary material for: Elevating CDCA3 Levels Enhances Tyrosine Kinase Inhibitor Sensitivity in TKI-Resistant EGFR Mutant Non-Small-Cell Lung Cancer
Source: Cancers (Basel). 2021 Sep 16;13(18):4651. doi: 10.3390/cancers13184651 (PMC8466783; doi:10.3390/cancers13184651)
Supplement: Supplementary file 1 [file cancers-13-04651-s001.zip]

Archive with 1 entries (1 files):
- cancers-1319327-supplementary.pdf
